# Supplementary material for: Intestinal Microbiota Regulate Xenobiotic Metabolism in the Liver
Source: PLoS One. 2009 Sep 9;4(9):e6958. doi: 10.1371/journal.pone.0006958 (PMC2734986; doi:10.1371/journal.pone.0006958)
Supplement: Table S1 — List of genes tested with TLDA, including differentially regulated genes in the livers of SPF compared to GF NMRI mice. (0.09 MB XLS) [file pone.0006958.s001.xls]

## Sheet: Sheet1
TLDA	Gene Name	Gene Symbol	Assay ID	Transcript ID	SPF/GF (Fold Change)
1	ATP-binding cassette, sub-family B (MDR/TAP), member 1A	Abcb1a	Mm00440761_m1	NM_011076.1	-1.7
2	ATP-binding cassette, sub-family C (CFTR/MRP), member 2	Abcc2	Mm00496899_m1	NM_013806.2	-1.2
3	ATP-binding cassette, sub-family D (ALD), member 2	Abcd2	Mm00496455_m1	NM_011994.2	-2.3
4	ATP-binding cassette, sub-family G (WHITE), member 5	Abcg5	Mm00446249_m1	NM_031884.1	-1.7
5	ATP citrate lyase	Acly	Mm00652520_m1	NM_053115.1
6	A disintegrin-like and metallopeptidase (reprolysin type) with thrombospondin type 1 motif, 19	Adamts19	Mm00558559_m1	NM_175506.2
7	Adenylate cyclase activating polypeptide 1	Adcyap1	Mm00437433_m1	NM_009625.2
8	Alcohol dehydrogenase, iron containing, 1	Adhfe1	Mm00613830_m1	NM_175236.2	-1.4
9	Adiponutrin	Adpn	Mm00504420_m1	NM_054088.1
10	Adrenergic receptor, alpha 2b	Adra2b	Mm00477390_s1	NM_009633.2
11	Angiotensinogen (serpin peptidase inhibitor, clade A, member 8)	Agt	Mm00599662_m1	NM_007428.2
12	Aldo-keto reductase family 1, member B7	Akr1b7	Mm00477605_m1	NM_009731.1
13	Aldo-keto reductase family 1, member B8	Akr1b8	Mm00484314_m1	NM_008012.1
14	Aminolevulinic acid synthase 1	Alas1	Mm00457879_m1	NM_020559.1	-2
15	Aldehyde dehydrogenase family 1, subfamily A1	Aldh1a1	Mm00657317_m1	NM_013467.1
16	Aldehyde dehydrogenase 1 family, member B1	Aldh1b1	Mm00728303_s1	NM_028270.2
17	Aldehyde dehydrogenase family 3, subfamily A2	Aldh3a2	Mm00839320_m1	NM_007437.2	-2
18	Aldehyde dehydrogenase 8 family, member A1	Aldh8a1	Mm00724562_m1	NM_178713.3
19	Ankyrin 3, epithelial	Ank3	Mm00464776_m1	NM_146005.2	-1.5
20	Ankyrin repeat domain 47	Ankrd47	Mm00504224_m1	NM_030697.1
21	Annexin A3	Anxa3	Mm00442685_m1	NM_013470.1
22	Aldehyde oxidase 3	Aox3	Mm00508163_m1	NM_023617.1
23	Serum amyloid P-component	Apcs	Mm00488099_g1	NM_011318.1
24	Aquaporin 8	Aqp8	Mm00431846_m1	NM_007474.1
25	Rho GTPase activating protein 10	Arhgap10	Mm00518722_m1	NM_030113.1
26	Rho guanine nucleotide exchange factor (GEF) 12	Arhgef12	Mm00804321_m1	NM_027144.1
27	Aryl hydrocarbon receptor nuclear translocator-like	Arntl	Mm00500226_m1	NM_007489.2	7.5
28	Arylsulfatase A	Arsa	Mm00802173_g1	NM_009713.2
29	Arsenic (+3 oxidation state) methyltransferase	As3mt	Mm00491075_m1	NM_020577.1
30	Ankyrin repeat and SOCS box-containing protein 2	Asb2	Mm00458182_m1	NM_023049.1
31	Asparagine synthetase	Asns	Mm00803785_m1	NM_012055.1	3.5
32	ATPase inhibitory factor 1	Atpif1	Mm00725486_s1	NM_007512.2
33	Arginine vasopressin receptor 1A	Avpr1a	Mm00444092_m1	NM_016847.2	1.8
34	Basic leucine zipper transcription factor, ATF-like 2	Batf2	Mm00551355_m1	NM_028967.1
35	Bcl2-like 2	Bcl2l2	Mm00432054_m1	NM_007537.1
36	Biliverdin reductase B (flavin reductase (NADPH))	Blvrb	Mm00523464_m1	NM_144923.2	1.4
37	Bone morphogenetic protein 1	Bmp1	Mm00802225_m1	NM_009755.2
38	Breast cancer 1	Brca1	Mm00515386_m1	NM_009764.2	-2.1
39	Bruno-like 4, RNA binding protein (Drosophila)	Brunol4	Mm00659682_m1	NM_133195.1
40	Biotinidase	Btd	Mm00481151_m1	NM_025295.1
41	Butyrophilin related 1	Butr1	Mm00507067_m1	NM_138678.1
42	Chaperone, ABC1 activity of bc1 complex like (S. pombe)	Cabc1	Mm00469737_m1	NM_023341.2
43	Cdk5 and Abl enzyme substrate 1	Cables1	Mm00491531_m1	NM_022021.1
44	Calcium channel, voltage-dependent, L type, alpha 1C subunit	Cacna1c	Mm00437917_m1	NM_009781.1
45	CAP, adenylate cyclase-associated protein 1 (yeast)	Cap1	Mm00482950_m1	NM_007598.2
46	Carbonic anhydrase 1	Car1	Mm00486717_m1	NM_009799.1
47	Carbonic anhydrase 5a, mitochondrial	Car5a	Mm00500371_m1	NM_007608.1	-1.3
48	Coactivator-associated arginine methyltransferase 1	Carm1	Mm00491417_m1	NM_021531.5
49	Caveolin, caveolae protein 1	Cav1	Mm00483057_m1	NM_007616.2
50	Cyclin A2	Ccna2	Mm00438064_m1	NM_009828.1
51	Cyclin E1	Ccne1	Mm00432367_m1	NM_007633.1
52	CD1d2 antigen	Cd1d2	Mm00776138_gH	NM_007640.1
53	Cd209e antigen	Cd209e	Mm00459980_m1	NM_130905.2
54	CD36 antigen	Cd36	Mm00432403_m1	NM_007643.2	-12.1
55	Cell division cycle associated 5	Cdca5	Mm00651953_m1	NM_026410.1	3.1
56	Cadherin 15	Cdh15	Mm00483183_m1	NM_007662.1
57	Cyclin-dependent kinase-like 2 (CDC2-related kinase)	Cdkl2	Mm00489833_m1	NM_016912.1
58	Cyclin-dependent kinase inhibitor 1A (P21)	Cdkn1a	Mm00432448_m1	NM_007669.2	16.4
59	Cysteine dioxygenase 1, cytosolic	Cdo1	Mm00473573_m1	NM_033037.2
60	CEA-related cell adhesion molecule 13	Ceacam13	Mm00518390_m1	NM_027210.1
61	Chordin-like 1	Chrdl1	Mm00473158_m1	NM_031258.2
62	Cold inducible RNA binding protein	Cirbp	Mm00483331_m1	NM_007705.1
63	Claudin 13	Cldn13	Mm00491038_s1	NM_020504.2
64	Ceroid-lipofuscinosis, neuronal 8	Cln8	Mm00488799_m1	NM_012000.2
65	Caseinolytic peptidase X (E.coli)	Clpx	Mm00488586_m1	NM_011802.1	2.1
66	Corin	Corin	Mm00444120_m1	NM_016869.1
67	Cellular retinoic acid binding protein I	Crabp1	Mm00442776_m1	NM_013496.1
68	CAMP responsive element binding protein 3-like 2	Creb3l2	Mm00618366_m1	NM_178661.2	1.9
69	CAMP responsive element binding protein 3-like 4	Creb3l4	Mm00518698_m1	NM_030080.1
70	Cysteine-rich with EGF-like domains 2	Creld2	Mm00513021_m1	NM_029720.2	3.3
71	Cysteine and glycine-rich protein 3	Csrp3	Mm00443379_m1	NM_013808.3
72	Catenin (cadherin associated protein), delta 2	Ctnnd2	Mm00435342_m1	NM_008729.1
73	Cathepsin C	Ctsc	Mm00515580_m1	NM_009982.2
74	Cathepsin G	Ctsg	Mm00456011_m1	NM_007800.1
75	Cytochrome b-561	Cyb561	Mm00514474_m1	NM_007805.2
76	Cytochrome P450, family 17, subfamily a, polypeptide 1	Cyp17a1	Mm00484040_m1	NM_007809.2
77	Cytochrome P450, family 2, subfamily a, polypeptide 12	Cyp2a12	Mm00504878_m1	NM_133657.1
78	Cytochrome P450, family 2, subfamily a, polypeptide 5	Cyp2a4	Mm00487248_g1	NM_009997.1	-6.8
79	Cytochrome P450, family 2, subfamily b, polypeptide 10	Cyp2b10	Mm00456591_m1	NM_009998.4	3.6
80	Cytochrome P450, family 2, subfamily b, polypeptide 13	Cyp2b13	Mm00771172_g1	NM_007813.1	-3.5
81	Cytochrome P450, family 2, subfamily b, polypeptide 19	Cyp2b19	Mm00484075_g1	NM_007814.1
82	Cytochrome P450, family 2, subfamily b, polypeptide 9	Cyp2b9	Mm00657910_m1	NM_010000.1	-46.5
83	Cytochrome P450, family 2, subfamily c, polypeptide 38	Cyp2c38	Mm00658527_m1	NM_010002.1	-2.8
84	Cytochrome P450, family 3, subfamily a, polypeptide 16	Cyp3a16	Mm00655824_m1	NM_007820.1
85	cytochrome P450, family 4, subfamily a, polypeptide 12a	Cyp4a12a	Mm00514494_m1	NM_177406.3
86	Cytochrome P450, family 4, subfamily a, polypeptide 14	Cyp4a14	Mm00484132_m1	NM_007822.1	-8.4
87	Cytochrome P450, family 4, subfamily b, polypeptide 1	Cyp4b1	Mm00484138_m1	NM_007823.1
88	Cytochrome P450, family 4, subfamily f, polypeptide 15	Cyp4f15	Mm00506542_m1	NM_134127.1
89	Cytochrome P450, family 4, subfamily v, polypeptide 3	Cyp4v3	Mm00530567_m1	NM_133969.1
90	Cytochrome P450, family 51	Cyp51	Mm00490968_m1	NM_020010.2
91	Cytochrome P450, family 7, subfamily b, polypeptide 1	Cyp7b1	Mm00484157_m1	NM_007825.4	2.1
92	Cysteine rich protein 61	Cyr61	Mm00487498_m1	NM_010516.1	1.9
93	Disabled homolog 1 (Drosophila)	Dab1	Mm00438366_m1	NM_177259.3
94	Dapper homolog 1, antagonist of beta-catenin (xenopus)	Dact1	Mm00458118_m1	NM_021532.2	-1.5
95	Death associated protein kinase 1	Dapk1	Mm00459400_m1	NM_029653.1
96	D site albumin promoter binding protein	Dbp	Mm00497539_m1	NM_016974.1	-6
97	Dopa decarboxylase	Ddc	Mm00516688_m1	NM_016672.1	2
98	DEAD (Asp-Glu-Ala-Asp) box polypeptide 3, Y-linked	Ddx3y	Mm00465349_m1	NM_012008.1
99	DNA fragmentation factor, beta subunit	Dffb	Mm00432822_m1	NM_007859.2
100	Diacylglycerol O-acyltransferase 2	Dgat2	Mm00499530_m1	NM_026384.2	-1.4
101	Deiodinase, iodothyronine, type I	Dio1	Mm00839358_m1	NM_007860.2
102	DnaJ (Hsp40) homolog, subfamily B, member 10	Dnajb10	Mm00498424_m1	NM_178055.2
103	Deoxyribonuclease 1-like 3	Dnase1l3	Mm00432865_m1	NM_007870.2
104	DNA methyltransferase 3B	Dnmt3b	Mm00599800_m1	NM_001003960.1	2
105	Docking protein 1	Dok1	Mm00438532_m1	NM_010070.3	-1.5
106	Dual specificity phosphatase 26 (putative)	Dusp26	Mm00546514_m1	NM_025869.1
107	Deoxyuridine triphosphatase	Dut	Mm00517815_m1	NM_023595.3
108	Dual-specificity tyrosine-(Y)-phosphorylation regulated kinase 3	Dyrk3	Mm00523595_m1	NM_145508.1
109	Dysferlin	Dysf	Mm00458042_m1	NM_021469.1
110	E2F transcription factor 1	E2f1	Mm00432939_m1	NM_007891.1
111	Ectodysplasin-A	Eda	Mm00438653_m1	NM_010099.1
112	Endothelial differentiation, sphingolipid G-protein-coupled receptor, 3	Edg3	Mm00515669_m1	NM_010101.2	1.7
113	Ephrin A1	Efna1	Mm00438660_m1	NM_010107.2	2
114	Enoyl-Coenzyme A, hydratase/3-hydroxyacyl Coenzyme A dehydrogenase	Ehhadh	Mm00470091_s1	NM_023737.2	-3
115	Eukaryotic translation initiation factor 2, subunit 3, structural gene Y-linked	Eif2s3y	Mm00468995_g1	NM_012011.1
116	ELAV (embryonic lethal, abnormal vision, Drosophila)-like 2 (Hu antigen B)	Elavl2	Mm00516015_m1	NM_207685.1
117	Elongation of very long chain fatty acids (FEN1/Elo2, SUR4/Elo3, yeast)-like 3	Elovl3	Mm00468164_m1	NM_007703.1	5.5
118	Epithelial membrane protein 1	Emp1	Mm00515676_m1	NM_010128.3
119	Glutamyl aminopeptidase	Enpep	Mm00468278_m1	NM_007934.2
120	Epoxide hydrolase 1, microsomal	Ephx1	Mm00468752_m1	NM_010145.2	1.9
121	Erythropoietin receptor	Epor	Mm00833882_m1	NM_010149.2
122	Exonuclease 1	Exo1	Mm00516302_m1	NM_012012.2
123	Fatty acid binding protein 2, intestinal	Fabp2	Mm00433188_m1	NM_007980.2	-1.5
124	Fatty acid desaturase 3	Fads3	Mm00517643_m1	NM_021890.3
125	F-box protein 17	Fbxo17	Mm00489419_m1	NM_015796.1
126	F-box only protein 5	Fbxo5	Mm00650195_m1	NM_025995.1
127	Flavin containing monooxygenase 3	Fmo3	Mm00514964_m1	NM_008030.1
128	Flavin containing monooxygenase 5	Fmo5	Mm00515805_m1	NM_010232.3
129	Fructosamine 3 kinase	Fn3k	Mm00445584_m1	NM_022014.1
130	Forkhead box J1	Foxj1	Mm00807215_m1	NM_008240.2
131	Formiminotransferase cyclodeaminase	Ftcd	Mm00519153_m1	NM_080845.1
132	Furin (paired basic amino acid cleaving enzyme)	Furin	Mm00440646_m1	NM_011046.2
133	Growth factor receptor bound protein 2-associated protein 2	Gab2	Mm00839698_m1	NM_010248.1
134	UDP-N-acetyl-alpha-D-galactosamine:polypeptide N-acetylgalactosaminyltransferase 11	Galnt11	Mm00520058_m1	NM_144908.1
135	Growth arrest specific 6	Gas6	Mm00490378_m1	NM_019521.1
136	GATA binding protein 1	Gata1	Mm00484678_m1	NM_008089.1
137	Glycine C-acetyltransferase (2-amino-3-ketobutyrate-coenzyme A ligase)	Gcat	Mm00496962_m1	NM_013847.2
138	Glucokinase	Gck	Mm00439129_m1	NM_010292.3
139	Glucosaminyl (N-acetyl) transferase 2, I-branching enzyme	Gcnt2	Mm00727680_s1	NM_023887.3
140	Growth factor independent 1B	Gfi1b	Mm00492319_m1	NM_008114.2
141	Ghrelin	Ghrl	Mm00445450_m1	NM_021488.3
142	Glycine decarboxylase	Gldc	Mm00506891_m1	NM_138595.1
143	GLI-Kruppel family member GLI3	Gli3	Mm00492333_m1	NM_008130.1
144	Glycine receptor, alpha 3 subunit	Glra3	Mm00475507_m1	NM_080438.1
145	Geminin	Gmnn	Mm00517463_m1	NM_020567.1	-1.7
146	Guanine nucleotide binding protein (G protein), gamma 4 subunit	Gng4	Mm00772342_m1	NM_010317.2
147	Guanine nucleotide binding protein (G protein), gamma transducing activity polypeptide 1	Gngt1	Mm00802677_m1	NM_010314.2
148	Glutamate oxaloacetate transaminase 1, soluble	Got1	Mm00494693_m1	NM_010324.1
149	Glutamate oxaloacetate transaminase 2, mitochondrial	Got2	Mm00494703_m1	NM_010325.1
150	Glypican 5	Gpc5	Mm00615599_m1	NM_175500.2
151	Glypican 6	Gpc6	Mm00516235_m1	NM_011821.1
152	G-protein signalling modulator 2 (AGS3-like, C. elegans)	Gpsm2	Mm00512842_m1	NM_029522.1
153	Glutamic pyruvic transaminase 1, soluble	Gpt1	Mm00805377_g1	NM_182805.1	-1.4
154	Gremlin 2 homolog, cysteine knot superfamily (Xenopus laevis)	Grin2a	Mm00433802_m1	NM_008170.2
155	GH regulated TBC protein 1	Grtp1	Mm00499446_m1	NM_025768.1
156	Glutathione S-transferase, alpha 2 (Yc2)	Gsta2	Mm00833353_mH	NM_008182.3
157	Glutathione S-transferase kappa 1	Gstk1	Mm00504022_m1	NM_029555.1	-1.4
158	Glutathione S-transferase, pi 1	Gstp1	Mm00496606_m1	NM_013541.1	2.2
159	Glutathione S-transferase, theta 1	Gstt1	Mm00492506_m1	NM_008185.2
160	Glutathione S-transferase, theta 3	Gstt3	Mm00519528_m1	NM_133994.2	-2
161	Gup1, glycerol uptake/transporter homolog (yeast)	Gup1	Mm00503931_m1	NM_029095.1
162	Glycophorin A	Gypa	Mm00494848_m1	NM_010369.2	2.5
163	Glycophorin C	Gypc	Mm00503602_m1	NM_027863.2	-1.4
164	H2A histone family, member X	H2afx	Mm00515990_s1	NM_010436.2	1.8
165	Hydroxyacid oxidase (glycolate oxidase) 3	Hao3	Mm00469500_m1	NM_019545.2	-4.3
166	High density lipoprotein (HDL) binding protein	Hdlbp	Mm00505507_m1	NM_133808.2
167	Hemogen	Hemgn	Mm00519058_m1	NM_053149.1
168	Hemochromatosis type 2 (juvenile) (human homolog)	Hfe2	Mm00510148_s1	NM_027126.2
169	Hexokinase 2	Hk2	Mm00443385_m1	NM_013820.1
170	Hepatic leukemia factor	Hlf	Mm00723157_m1	NM_172563.3	-4
171	Hydroxymethylbilane synthase	Hmbs	Mm00660262_g1	NM_013551.1
172	Hepatic nuclear factor 4, alpha	Hnf4alpha	Mm00433964_m1	NM_008261.2	1.2
173	4-hydroxyphenylpyruvic acid dioxygenase	Hpd	Mm00801734_m1	NM_008277.1	-1.6
174	Hydroxyprostaglandin dehydrogenase 15 (NAD)	Hpgd	Mm00515121_m1	NM_008278.1	-2.1
175	Histidine-rich glycoprotein	Hrg	Mm00504391_m1	NM_053176.1
176	Hydroxysteroid dehydrogenase-1, delta<5>-3-beta	Hsd3b1	Mm00476184_g1	NM_008293.1
177	Heat shock protein 1	Hspb1	Mm00834384_g1	NM_013560.1	3.1
178	5-hydroxytryptamine (serotonin) receptor 2B	Htr2b	Mm00434123_m1	NM_008311.1
179	Intercellular adhesion molecule 4, Landsteiner-Wiener blood group	Icam4	Mm00470225_g1	NM_023892.1	1.9
180	Interferon-induced protein 35	Ifi35	Mm00510329_m1	NM_027320.1
181	Interferon induced with helicase C domain 1	Ifih1	Mm00459183_m1	NM_027835.1
182	Insulin-like growth factor binding protein-like 1	Igfbpl1	Mm00497621_m1	NM_018741.1
183	Indian hedgehog	Ihh	Mm00439613_m1	NM_010544.2
184	Indolethylamine N-methyltransferase	Inmt	Mm00493537_m1	NM_009349.1	-2.8
185	Integrin beta 2-like	Itgb2l	Mm00492710_m1	NM_008405.1
186	Potassium voltage-gated channel, Shal-related family, member 2	Kcnd2	Mm00498065_m1	NM_019697.3
187	Potassium voltage-gated channel, Isk-related subfamily, gene 3	Kcne3	Mm00445119_m1	NM_020574.3
188	Ketohexokinase	Khk	Mm00434647_m1	NM_008439.2
189	Kruppel-like factor 1 (erythroid)	Klf1	Mm00516096_m1	NM_010635.1	-2.2
190	V-Ki-ras2 Kirsten rat sarcoma viral oncogene homolog	Kras	Mm00517491_m1	NM_021284.2
191	Keratin complex 1, acidic, gene 23	Krt1-23	Mm00840789_m1	NM_033373.1	-3.7
192	Kyphoscoliosis peptidase	Ky	Mm00600373_m1	NM_024291.2
193	Longevity assurance homolog 5 (S. cerevisiae)	Lass5	Mm00510998_m1	NM_028015.2
194	Lipocalin 2	Lcn2	Mm00809552_s1	NM_008491.1
195	Leukocyte cell derived chemotaxin 1	Lect1	Mm00495291_m1	NM_010701.1
196	Lectin, galactose binding, soluble 3	Lgals3	Mm00802901_m1	NM_010705.1
197	Lysyl oxidase	Lox	Mm00495386_m1	NM_010728.1
198	Leucine rich repeat containing 41	Lrrc41	Mm00804970_m1	NM_153521.1
199	Lymphotoxin B	Ltb	Mm00434774_g1	NM_008518.1
200	Lymphocyte antigen 75	Ly75	Mm00522144_m1	NM_013825.1
201	Yamaguchi sarcoma viral (v-yes-1) oncogene homolog	Lyn	Mm00802933_m1	NM_010747.1
202	Methionine adenosyltransferase I, alpha	Mat1a	Mm00522563_m1	NM_133653.1	-1.7
203	Methyl-CpG binding domain protein 1	Mbd1	Mm00522100_m1	NM_013594.1
204	Mannose binding lectin (A)	Mbl1	Mm00495413_m1	NM_010775.1	1.4
205	Mannose binding lectin (C)	Mbl2	Mm00487623_m1	NM_010776.1
206	Melanocortin 1 receptor	Mc1r	Mm00434851_s1	NM_008559.1
207	Microcephaly, primary autosomal recessive 1	Mcph1	Mm00557495_m1	NM_173189.2
208	Transformed mouse 3T3 cell double minute 1	Mdm1	Mm00487650_m1	NM_148922.2	1.8
209	Mediator of RNA polymerase II transcription, subunit 12 homolog (yeast)	Med12	Mm00804032_m1	NM_021521.1
210	Melanoma antigen	Mela	Mm00845399_s1	NM_008581.1
211	MLX interacting protein-like	Mlxipl	Mm00498811_m1	NM_021455.3
212	Monocyte to macrophage differentiation-associated 2	Mmd2	Mm00558356_m1	NM_175217.3
213	Meiosis-specific nuclear structural protein 1	Mns1	Mm00485086_m1	NM_008613.1	-3.1
214	Mitochondrial ribosomal protein L54	Mrpl54	Mm00491784_m1	NM_025317.1
215	Membrane-spanning 4-domains, subfamily A, member 2	Ms4a2	Mm00442780_m1	NM_013516.1
216	Moesin	Msn	Mm00447889_m1	NM_010833.2
217	Metal response element binding transcription factor 1	Mtf1	Mm00485274_m1	NM_008636.2
218	Methylenetetrahydrofolate dehydrogenase (NADP+ dependent), methenyltetrahydrofolate cyclohydrolase, formyltetrahydrofolate synthase	Mthfd1	Mm00507092_m1	NM_138745.1
219	Myeloid differentiation primary response gene 116	Myd116	Mm00435119_m1	NM_008654.1
220	Nucleosome assembly protein 1-like 1	Nap1l1	Mm00450101_m1	NM_015781.2	1.3
221	N-acetyltransferase 15 (GCN5-related, putative)	Nat15	Mm00512508_m1	NM_029090.2
222	NADPH dependent diflavin oxidoreductase 1	Ndor1	Mm00626390_m1	NM_178239.2
223	Nuclear factor, erythroid derived 2	Nfe2	Mm00801891_m1	NM_008685.2
224	Nuclear factor I/A	Nfia	Mm00447981_m1	NM_010905.1
225	Nuclear factor, interleukin 3, regulated	Nfil3	Mm00600292_s1	NM_017373.3	3.3
226	Neuronatin	Nnat	Mm00440480_m1	NM_010923.1	-1.7
227	Nicotinamide N-methyltransferase	Nnmt	Mm00447994_m1	NM_010924.1
228	NADPH oxidase 4	Nox4	Mm00479246_m1	NM_015760.2
229	Nuclear receptor subfamily 1, group H, member 4	Nr1h4 (FXR)	Mm00436419_m1	NM_009108.1	-1.3
230	Nuclear receptor subfamily 1, group I, member 3	Nr1i3	Mm00437986_m1	NM_009803.1	-1.6
231	Neurogranin	Nrgn	Mm00480741_m1	NM_022029.1
232	Neurexin I	Nrxn1	Mm00660298_m1	NM_020252.1
233	5' nucleotidase, ecto	Nt5e	Mm00501910_m1	NM_011851.2
234	Neurotrophic tyrosine kinase, receptor, type 2	Ntrk2	Mm00435422_m1	NM_001025074.1	9.8
235	Nudix (nucleoside diphosphate linked moiety X)-type motif 19	Nudt19	Mm00473613_m1	NM_033080.2	-1.4
236	Nudix (nucleoside diphosphate linked moiety X)-type motif 4	Nudt4	Mm00777300_m1	NM_027722.2
237	Ornithine aminotransferase	Oat	Mm00497544_m1	NM_016978.1	-1.8
238	Osteoglycin	Ogn	Mm00493253_g1	NM_008760.2
239	Olfactory receptor 159	Olfr159	Mm00785703_s1	NM_019476.1
240	Olfactory receptor 17	Olfr17	Mm00451591_s1	NM_020598.1
241	Olfactory receptor 24	Olfr24	Mm00730048_s1	NM_146606.1
242	Olfactory receptor 30	Olfr30	Mm00455538_s1	NM_146878.1
243	Olfactory receptor 378	Olfr378	Mm00529698_s1	NM_147024.1
244	Olfactory receptor 64	Olfr65	Mm00449614_s1	NM_013617.2
245	Olfactory receptor 690	Olfr690	Mm00451469_s1	NM_020290.1
246	Olfactory receptor 70	Olfr70	Mm00450902_s1	NM_019485.1
247	Olfactory receptor 71	Olfr71	Mm00450916_s1	NM_019486.1
248	Osteomodulin	Omd	Mm00449589_m1	NM_012050.1	-2.1
249	Opsin 1 (cone pigments), short-wave-sensitive (color blindness, tritan)	Opn1sw	Mm00432058_m1	NM_007538.2	-2.3
250	Opioid receptor, sigma 1	Oprs1	Mm00448086_m1	NM_011014.1
251	Origin recognition complex, subunit 1-like (S.cereviaiae)	Orc1l	Mm00456861_m1	NM_011015.1
252	Orosomucoid 1	Orm1	Mm00435456_g1	NM_008768.1
253	Orosomucoid 2	Orm2	Mm00440570_g1	NM_011016.1
254	Procollagen-proline, 2-oxoglutarate 4-dioxygenase (proline 4-hydroxylase), alpha 1 polypeptide	P4ha1	Mm00803137_m1	NM_011030.1	2.4
255	Polyamine oxidase (exo-N4-amino)	Paox	Mm00464096_m1	NM_153783.2
256	POZ (BTB) and AT hook containing zinc finger 1	Patz1	Mm00803902_m1	NM_019574.1	-1.5
257	Paired box gene 5	Pax5	Mm00435501_m1	NM_008782.1	-3.7
258	Phosphatidylcholine transfer protein	Pctp	Mm00476629_m1	NM_008796.1	-3.9
259	Phosducin-like	Pdcl	Mm00458869_m1	NM_026176.2
260	Peroxisomal biogenesis factor 11a	Pex11a	Mm00478137_m1	NM_011068.1	-1.3
261	Peroxisome biogenesis factor 16	Pex16	Mm00455021_m1	NM_145122.1
262	PHD finger protein 19	Phf19	Mm00511853_m1	NM_028716.1
263	Protein inhibitor of activated STAT 3	Pias3	Mm00450739_m1	NM_146135.1
264	Phosphatidylinositol glycan, class Q	Pigq	Mm00457172_m1	NM_011822.2
265	Phosphoinositide-3-kinase, catalytic, gamma polypeptide	Pik3cg	Mm00445038_m1	NM_020272.1
266	Phospholipase A1 member A	Pla1a	Mm00467281_m1	NM_134102.2
267	Phospholipase A2, group XIIB	Pla2g12b	Mm00469856_m1	NM_023530.2
268	Pleckstrin 2	Plek2	Mm00600165_m1	NM_013738.1	-1.6
269	Phosphomevalonate kinase	Pmvk	Mm00503429_m1	NM_026784.1
270	Pancreatic lipase-related protein 2	Pnliprp2	Mm00448214_m1	NM_011128.1
271	Polymerase (DNA directed), epsilon 2 (p59 subunit)	Pole2	Mm00803171_m1	NM_011133.1
272	P450 (cytochrome) oxidoreductase	Por	Mm00435876_m1	NM_008898.1	-2.9
273	Peptidylprolyl isomerase E (cyclophilin E)	Ppie	Mm00450929_m1	NM_019489.2
274	Periplakin	Ppl	Mm00447206_m1	NM_008909.1	-2.2
275	Protoporphyrinogen oxidase	Ppox	Mm00447232_m1	NM_008911.1
276	Preimplantation protein 4	Prei4	Mm00512140_m1	NM_028802.2	-3.5
277	Prolactin receptor	Prlr	Mm00599957_m1	NM_011169.3
278	Proline dehydrogenase	Prodh	Mm00448401_m1	NM_011172.1
279	Proline dehydrogenase (oxidase) 2	Prodh2	Mm00457662_m1	NM_019546.4	-1.3
280	Prominin 1	Prom1	Mm00477115_m1	NM_008935.1
281	Phosphoribosyl pyrophosphate synthetase 1-like 1	Prps1l1	Mm00661433_s1	NM_029294.1
282	Phosphotriesterase related	Pter	Mm00447265_m1	NM_008961.2
283	PTK2 protein tyrosine kinase 2	Ptk2	Mm00433209_m1	NM_007982.1
284	Protein tyrosine phosphatase, receptor type, J	Ptprj	Mm00501277_m1	NM_008982.2
285	Protein tyrosine phosphatase, receptor type, M	Ptprm	Mm00436095_m1	NM_008984.1
286	Pseudouridine synthase 3	Pus3	Mm00481009_g1	NM_023292.2
287	PWP2 (periodic tryptophan protein) homolog, yeast	Pwp2h	Mm00712757_m1	NM_029546.1
288	RAB43, member RAS oncogene family	Rab43	Mm00513554_m1	NM_133717.1	-1.5
289	RAD51-like 1 (S. cerevisiae)	Rad51l1	Mm00485520_m1	NM_009014.2	-8
290	RNA binding motif protein 38	Rbm38	Mm00457666_m1	NM_019547.1	1.5
291	RNA binding motif protein 9	Rbm9	Mm00612735_m1	NM_175387.1
292	Retinol binding protein 2, cellular	Rbp2	Mm00436300_m1	NM_009034.2
293	Ring finger and CHY zinc finger domain containing 1 (Rchy1), mRNA	Rchy1	Mm00471611_m1	NM_026557.3
294	Avian reticuloendotheliosis viral (v-rel) oncogene related B	Relb	Mm00485672_m1	NM_009046.2
295	Reelin	Reln	Mm00465200_m1	NM_011261.1
296	RAS-like, estrogen-regulated, growth-inhibitor	Rerg	Mm00725375_m1	NM_181988.1
297	Regulator of G-protein signaling 16	Rgs16	Mm00803317_m1	NM_011267.1
298	Ribonucleotide reductase M1	Rrm1	Mm00485870_m1	NM_009103.2
299	Reticulon 2 (Z-band associated protein)	Rtn2	Mm00449708_m1	NM_013648.4
300	S100 calcium binding protein A4	S100a4	Mm00803372_g1	NM_011311.1
301	S100 calcium binding protein A8 (calgranulin A)	S100a8	Mm00496696_g1	NM_013650.1
302	Syndecan 1	Sdc1	Mm00448918_m1	NM_011519.1
303	Syndecan 2	Sdc2	Mm00484718_m1	NM_008304.1
304	Stromal cell-derived factor 2-like 1	Sdf2l1	Mm00452079_m1	NM_022324.2	2.2
305	Sema domain, seven thrombospondin repeats (type 1 and type 1-like), transmembrane domain (TM) and short cytoplasmic domain, (semaphorin) 5B	Sema5b	Mm00443163_m1	NM_013661.1	-3.6
306	Serine (or cysteine) peptidase inhibitor, clade A, member 6	Serpina6	Mm00432327_m1	NM_007618.1	-2.3
307	Serine (or cysteine) peptidase inhibitor, clade B, member 1a	Serpinb1a	Mm00491787_m1	NM_025429.1	-3.6
308	SET domain containing (lysine methyltransferase) 7	Setd7	Mm00499823_m1	NM_080793.2	1.5
309	Splicing factor, arginine/serine-rich 10 (transformer 2 homolog, Drosophila)	Sfrs10	Mm00833637_mH	NM_009186.2
310	Splicing factor, arginine/serine-rich 14	Sfrs14	Mm00555171_m1	NM_172755.2
311	Surfactant associated protein C	Sftpc	Mm00488144_m1	NM_011359.1
312	Sarcoglycan, beta (dystrophin-associated glycoprotein)	Sgcb	Mm00449389_m1	NM_011890.2
313	SH3-domain GRB2-like (endophilin) interacting protein 1	Sgip1	Mm00513890_m1	NM_144906.1
314	SH3-domain binding protein 5 (BTK-associated)	Sh3bp5	Mm00449407_m1	NM_011894.1
315	Solute carrier family 12, member 6	Slc12a6	Mm00504844_m1	NM_133648.1	-3.4
316	Solute carrier family 14 (urea transporter), member 1	Slc14a1	Mm00472198_m1	NM_028122.3
317	Solute carrier family 16 (monocarboxylic acid transporters), member 7	Slc16a7	Mm00441442_m1	NM_011391.1	-1.6
318	Solute carrier family 22 (organic cation transporter), member 2	Slc22a2	Mm00457295_m1	NM_013667.1
319	Solute carrier family 25 (mitochondrial carrier, phosphate carrier), member 24	Slc25a24	Mm00554503_m1	NM_172685.1
320	Solute carrier family 27 (fatty acid transporter), member 2	Slc27a2	Mm00449517_m1	NM_011978.1	-1.6
321	Solute carrier family 2 (facilitated glucose transporter), member 4	Slc2a4	Mm00436615_m1	NM_009204.1
322	Solute carrier family 38, member 3	Slc38a3	Mm00834956_m1	NM_023805.2	-1.6
323	Solute carrier family 38, member 4	Slc38a4	Mm00459056_m1	NM_027052.2
324	Solute carrier family 38, member 9	Slc38a9	Mm00724649_m1	NM_178746.3
325	Solute carrier family 39 (metal ion transporter), member 5	Slc39a5	Mm00511105_m1	NM_028092.1	-2
326	Solute carrier family 43, member 3	Slc43a3	Mm00469627_m1	NM_021398.1
327	Solute carrier family 7 (cationic amino acid transporter, y+ system), member 2	Slc7a2	Mm00432032_m1	NM_007514.1	-2
328	Solute carrier organic anion transporter family, member 1a4	Slco1a4	Mm00453126_m1	NM_030687.1
329	SMC2 structural maintenance of chromosomes 2-like 1 (yeast)	Smc2l1	Mm00484340_m1	NM_008017.3
330	Serine peptidase inhibitor, Kazal type 5	Spink5	Mm00511522_m1	NM_001081180.1	-2.5
331	Serine protease inhibitor, Kunitz type 1	Spint1	Mm00444186_m1	NM_016907.2
332	Secreted phosphoprotein 1	Spp1	Mm00436767_m1	NM_009263.1
333	Secreted phosphoprotein 2	Spp2	Mm00472468_m1	NM_029269.1	-1.4
334	Small proline-rich protein 2F	Sprr2f	Mm00448855_s1	NM_011472.2
335	Steroidogenic acute regulatory protein	Star	Mm00441558_m1	NM_011485.3
336	Signal transducer and activator of transcription 1	Stat1	Mm00439518_m1	NM_009283.2
337	Sulfotransferase family 1B, member 1	Sult1b1	Mm00490795_m1	NM_019878.2	-1.5
338	Sulfotransferase family, cytosolic, 1C, member 2	Sult1c2	Mm00471845_m1	NM_026935.3	-1.6
339	Sulfotransferase family 1D, member 1	Sult1d1	Mm00502030_m1	NM_016771.2	-1.9
340	Sulfotransferase family 3A, member 1	Sult3a1	Mm00491057_m1	NM_020565.1	5.1
341	Synaptic nuclear envelope 1	Syne1	Mm00502555_m1	NM_022027.1
342	Synaptotagmin IX	Syt9	Mm00502475_m1	NM_021889.2
343	Tachykinin 2	Tac2	Mm00436885_m1	NM_009312.1
344	T-cell acute lymphocytic leukemia 1	Tal1	Mm00441665_m1	NM_011527.1
345	T-box18	Tbx18	Mm00470177_m1	NM_023814.2
346	Thromboxane A synthase 1, platelet	Tbxas1	Mm00495553_m1	NM_011539.2
347	Transcobalamin 2	Tcn2	Mm00443660_m1	NM_015749.1
348	Thyrotroph embryonic factor	Tef	Mm00457513_m1	NM_153484.1	-2.5
349	Telomerase reverse transcriptase	Tert	Mm00436931_m1	NM_009354.1	-1.6
350	Testis expressed gene 101	Tex101	Mm00498365_m1	NM_019981.1
351	Trefoil factor 3, intestinal	Tff3	Mm00495590_m1	NM_011575.1	-2.8
352	Transferrin receptor	Tfrc	Mm00441941_m1	NM_011638.3	-1.6
353	Tight junction protein 3	Tjp3	Mm00496818_m1	NM_013769.1	1.7
354	Transketolase	Tkt	Mm00447559_m1	NM_009388.2
355	Transmembrane 4 superfamily member 4	Tm4sf4	Mm00523755_m1	NM_145539.1
356	Transportin 2 (importin 3, karyopherin beta 2b)	Tnpo2	Mm00520392_m1	NM_145390.1
357	Tripeptidyl peptidase I	Tpp1	Mm00487016_m1	NM_009906.2
358	TRAF-interacting protein	Traip	Mm00711976_m1	NM_011634.2
359	Triggering receptor expressed on myeloid cells 1	Trem1	Mm00451738_m1	NM_021406.2
360	Tripartite motif protein 10	Trim10	Mm00600002_m1	NM_011280.1
361	Tripartite motif protein 30	Trim30	Mm00493346_m1	NM_009099.1
362	Transient receptor potential cation channel, subfamily C, member 5	Trpc5	Mm00437183_m1	NM_009428.1
363	Transient receptor potential cation channel, subfamily M, member 8	Trpm8	Mm00454566_m1	NM_134252.2
364	Tetraspanin 32	Tspan32	Mm00451458_m1	NM_020286.2
365	Tubulin, alpha 4	Tuba4	Mm00849767_s1	NM_009447.2
366	Tubulin, beta 2b	Tubb2b	Mm00849948_g1	NM_023716.2
367	Tubulin, beta 2c	Tubb2c	Mm00847804_gH	NM_146116.1	1.8
368	Ubiquitin associated domain containing 1	Ubadc1	Mm00661812_m1	NM_133835.1
369	Ubiquitin-associated protein 2	Ubap2	Mm00550795_m1	NM_026872.1
370	Ubiquitin associated protein 2-like	Ubap2l	Mm00463245_m1	NM_153489.1
371	Ubiquilin 1	Ubqln1	Mm00452802_m1	NM_026842.3
372	UDP glucuronosyltransferase 1 family, polypeptide A1	Ugt1a1	Mm02603337_m1	NM_201645.1	-1.5
373	Unc-13 homolog B (C. elegans) (Unc13b)	Unc13b	Mm00498847_m1	NM_001081413.1	2.1
374	Uroporphyrinogen decarboxylase	Urod	Mm00447681_m1	NM_009478.1
375	Ubiquitin specific peptidase 18	Usp18	Mm00449455_m1	NM_011909.1	-2.7
376	Chemokine (C motif) ligand 1	Xcl1	Mm00434772_m1	NM_008510.1
377	Xanthine dehydrogenase	Xdh	Mm00442110_m1	NM_011723.2
378	Z-DNA binding protein 1	Zbp1	Mm00457979_m1	NM_021394.1	-2.3
379	Zinc finger protein 112	Zfp112	Mm00498631_m1	NM_021307.1
380	Zinc finger protein, multitype 1	Zfpm1	Mm00494336_m1	NM_009569.1
